# Supplementary material for: Enhancement Effect of Lemon Flower on the Flavor Quality of White Tea and Its Formation Mechanism
Source: Foods. 2026 Feb 6;15(3):596. doi: 10.3390/foods15030596 (PMC12897128; doi:10.3390/foods15030596)
Supplement: Supplementary file 1 [file foods-15-00596-s001.zip]

Archive with 1 entries (1 files):
- foods-4106304-supplementary.pdf
